# Supplementary material for: Role of Lipopolysaccharide, Derived from Various Bacterial Species, in Pulpitis—A Systematic Review
Source: Biomolecules. 2022 Jan 15;12(1):138. doi: 10.3390/biom12010138 (PMC8774278; doi:10.3390/biom12010138)
Supplement: Supplementary file 1 [file biomolecules-12-00138-s001.zip]

Archive with 1 entries (1 files):
- biomolecules-1521648-supplementary.pdf
